# Supplementary material for: Decoding the biogenesis of HIV-induced CPSF6 puncta and their fusion with nuclear speckles
Source: eLife. 2026 Jan 6;13:RP103725. doi: 10.7554/eLife.103725 (PMC12774418; doi:10.7554/eLife.103725)
Supplement: Figure 1—source data 2. [file elife-103725-fig1-data2.zip]

Archive with 6 entries (4 files):
- Figure 1-source data 2/
- Figure 1-source data 2/Figure 1A/
- Figure 1-source data 2/Figure 1A/HIV + Nevirapine.tif
- Figure 1-source data 2/Figure 1A/HIV+Nevirapine+Wash+PF74 25uM.tif
- Figure 1-source data 2/Figure 1A/HIV+Nevirapine+wash.tif
- Figure 1-source data 2/Figure 1A/HIV.tif
