# Supplementary material for: Decoding the biogenesis of HIV-induced CPSF6 puncta and their fusion with nuclear speckles
Source: eLife. 2026 Jan 6;13:RP103725. doi: 10.7554/eLife.103725 (PMC12774418; doi:10.7554/eLife.103725)
Supplement: Figure 1—source data 3. [file elife-103725-fig1-data3.zip]

Archive with 7 entries (5 files):
- Figure 1-source data 3/
- Figure 1-source data 3/Figure 1C/
- Figure 1-source data 3/Figure 1C/20230630 Actin.jpg
- Figure 1-source data 3/Figure 1C/20230630 CPSF6.tif
- Figure 1-source data 3/Figure 1C/20230711 Actin.jpg
- Figure 1-source data 3/Figure 1C/20230711 CPSF6.jpg
- Figure 1-source data 3/Figure 1C/Thumbs.db
