# Supplementary material for: Decoding the biogenesis of HIV-induced CPSF6 puncta and their fusion with nuclear speckles
Source: eLife. 2026 Jan 6;13:RP103725. doi: 10.7554/eLife.103725 (PMC12774418; doi:10.7554/eLife.103725)
Supplement: Figure 1—source data 5. [file elife-103725-fig1-data5.zip]

Archive with 7 entries (5 files):
- Figure 1-source data 5/
- Figure 1-source data 5/Figure 1D/
- Figure 1-source data 5/Figure 1D/Control cells.jpg
- Figure 1-source data 5/Figure 1D/Control cells.tif
- Figure 1-source data 5/Figure 1D/KO cells - NT - 447vpx n8Large.tif
- Figure 1-source data 5/Figure 1D/KO cells.jpg
- Figure 1-source data 5/Thumbs.db
