# Supplementary material for: Decoding the biogenesis of HIV-induced CPSF6 puncta and their fusion with nuclear speckles
Source: eLife. 2026 Jan 6;13:RP103725. doi: 10.7554/eLife.103725 (PMC12774418; doi:10.7554/eLife.103725)
Supplement: Figure 1—source data 6. [file elife-103725-fig1-data6.zip]

Archive with 4 entries (2 files):
- Figure 1-source data 6/
- Figure 1-source data 6/Figure 1D-crops/
- Figure 1-source data 6/Figure 1D-crops/Control cells - NT - 447vpx n8.tif
- Figure 1-source data 6/Figure 1D-crops/KO cells - NT - 447vpx n8.tif
