# Supplementary material for: Decoding the biogenesis of HIV-induced CPSF6 puncta and their fusion with nuclear speckles
Source: eLife. 2026 Jan 6;13:RP103725. doi: 10.7554/eLife.103725 (PMC12774418; doi:10.7554/eLife.103725)
Supplement: Figure 2—source data 2. [file elife-103725-fig2-data2.zip]

Archive with 8 entries (6 files):
- Figure 2-source data 2/
- Figure 2-source data 2/Figure 2B/
- Figure 2-source data 2/Figure 2B/CPSF6 3XNLS deltaMCD.tif
- Figure 2-source data 2/Figure 2B/CPSF6 ADD2 delta LCR.tif
- Figure 2-source data 2/Figure 2B/CPSF6 delta FG.tif
- Figure 2-source data 2/Figure 2B/CPSF6 delta LCR.tif
- Figure 2-source data 2/Figure 2B/CPSF6 deltaFG delta LCR.tif
- Figure 2-source data 2/Figure 2B/CPSF6 WT.tif
