# Supplementary material for: Decoding the biogenesis of HIV-induced CPSF6 puncta and their fusion with nuclear speckles
Source: eLife. 2026 Jan 6;13:RP103725. doi: 10.7554/eLife.103725 (PMC12774418; doi:10.7554/eLife.103725)
Supplement: Figure 2—source data 3. [file elife-103725-fig2-data3.zip]

Archive with 7 entries (5 files):
- Figure 2-source data 3/
- Figure 2-source data 3/Figure 2E/
- Figure 2-source data 3/Figure 2E/.DS_Store
- Figure 2-source data 3/Figure 2E/THP-1 CPSF6 DeltaMCD 3NLS.tif
- Figure 2-source data 3/Figure 2E/THP-1 CPSF6 KO.tif
- Figure 2-source data 3/Figure 2E/THP-1 CPSF6 WT.tif
- Figure 2-source data 3/Figure 2E/Thumbs.db
