# Supplementary material for: Decoding the biogenesis of HIV-induced CPSF6 puncta and their fusion with nuclear speckles
Source: eLife. 2026 Jan 6;13:RP103725. doi: 10.7554/eLife.103725 (PMC12774418; doi:10.7554/eLife.103725)
Supplement: Figure 2—source data 4. [file elife-103725-fig2-data4.zip]

Archive with 5 entries (3 files):
- Figure 2-source data 4/
- Figure 2-source data 4/Figure 2E crops/
- Figure 2-source data 4/Figure 2E crops/THP-1 CPSF6 DeltaMCD 3NLS-crop and scale.tif
- Figure 2-source data 4/Figure 2E crops/THP-1 CPSF6 KO-crop and scale.tif
- Figure 2-source data 4/Figure 2E crops/THP-1 CPSF6 WT-crop and scale.tif
