# Supplementary material for: Decoding the biogenesis of HIV-induced CPSF6 puncta and their fusion with nuclear speckles
Source: eLife. 2026 Jan 6;13:RP103725. doi: 10.7554/eLife.103725 (PMC12774418; doi:10.7554/eLife.103725)
Supplement: Figure 2—source data 6. [file elife-103725-fig2-data6.zip]

Archive with 10 entries (8 files):
- Figure 2-source data 6/
- Figure 2-source data 6/Figure 2F crops/
- Figure 2-source data 6/Figure 2F crops/Inf_CPSF6 DeltaMCD 3xNLS.tif
- Figure 2-source data 6/Figure 2F crops/Inf_CPSF6 DeltaMCD PYNLS.tif
- Figure 2-source data 6/Figure 2F crops/Inf_CPSF6 DeltaMCD.tif
- Figure 2-source data 6/Figure 2F crops/Inf_CPSF6 WT.tif
- Figure 2-source data 6/Figure 2F crops/NonInf_CPSF6 DeltaMCD 3xNLS.tif
- Figure 2-source data 6/Figure 2F crops/NonInf_CPSF6 DeltaMCD PY NLS.tif
- Figure 2-source data 6/Figure 2F crops/NonInf_CPSF6 DeltaMCD.tif
- Figure 2-source data 6/Figure 2F crops/NonInf_CPSF6 WT.tif
