# Supplementary material for: Decoding the biogenesis of HIV-induced CPSF6 puncta and their fusion with nuclear speckles
Source: eLife. 2026 Jan 6;13:RP103725. doi: 10.7554/eLife.103725 (PMC12774418; doi:10.7554/eLife.103725)
Supplement: Figure 3—source data 2. [file elife-103725-fig3-data2.zip]

Archive with 8 entries (6 files):
- Figure 3-source data 2/
- Figure 3-source data 2/Figure 3A WB/
- Figure 3-source data 2/Figure 3A WB/blot#1.tif
- Figure 3-source data 2/Figure 3A WB/Blot#2.tif
- Figure 3-source data 2/Figure 3A WB/blot#3.tif
- Figure 3-source data 2/Figure 3A WB/blot#4.tif
- Figure 3-source data 2/Figure 3A WB/blot#5.tif
- Figure 3-source data 2/Figure 3A WB/Thumbs.db
