# Supplementary material for: Decoding the biogenesis of HIV-induced CPSF6 puncta and their fusion with nuclear speckles
Source: eLife. 2026 Jan 6;13:RP103725. doi: 10.7554/eLife.103725 (PMC12774418; doi:10.7554/eLife.103725)
Supplement: Figure 3—source data 3. [file elife-103725-fig3-data3.zip]

Archive with 2 entries (1 files):
- Figure 3-source data 3/
- Figure 3-source data 3/Figure 3 WB annotated.pdf
