# Supplementary material for: Decoding the biogenesis of HIV-induced CPSF6 puncta and their fusion with nuclear speckles
Source: eLife. 2026 Jan 6;13:RP103725. doi: 10.7554/eLife.103725 (PMC12774418; doi:10.7554/eLife.103725)
Supplement: Figure 5—source data 2. [file elife-103725-fig5-data2.zip]

Archive with 6 entries (4 files):
- Figure 5-source data 2/
- Figure 5-source data 2/Figure 5A/
- Figure 5-source data 2/Figure 5A/.DS_Store
- Figure 5-source data 2/Figure 5A/Actin_gel.tif
- Figure 5-source data 2/Figure 5A/CPSF6_gel.tif
- Figure 5-source data 2/Figure 5A/Thumbs.db
