# Supplementary material for: Decoding the biogenesis of HIV-induced CPSF6 puncta and their fusion with nuclear speckles
Source: eLife. 2026 Jan 6;13:RP103725. doi: 10.7554/eLife.103725 (PMC12774418; doi:10.7554/eLife.103725)
Supplement: Figure 6—source data 4. [file elife-103725-fig6-data4.zip]

Archive with 9 entries (7 files):
- Figure 6-source data 4/
- Figure 6-source data 4/Figure 6B/
- Figure 6-source data 4/Figure 6B/.DS_Store
- Figure 6-source data 4/Figure 6B/Inf_CPSF6 DeltaLCR.tif
- Figure 6-source data 4/Figure 6B/Inf_CPSF6 DeltaMCD 3xNLS.tif
- Figure 6-source data 4/Figure 6B/Inf_CPSF6 DeltaMCD PYNLS.tif
- Figure 6-source data 4/Figure 6B/Inf_CPSF6 DeltaMCD.tif
- Figure 6-source data 4/Figure 6B/Inf_CPSF6 WT.tif
- Figure 6-source data 4/Figure 6B/Thumbs.db
