# Supplementary material for: Decoding the biogenesis of HIV-induced CPSF6 puncta and their fusion with nuclear speckles
Source: eLife. 2026 Jan 6;13:RP103725. doi: 10.7554/eLife.103725 (PMC12774418; doi:10.7554/eLife.103725)
Supplement: Figure 6—source data 5. [file elife-103725-fig6-data5.zip]

Archive with 7 entries (5 files):
- Figure 6-source data 5/
- Figure 6-source data 5/Figure 6B-crops/
- Figure 6-source data 5/Figure 6B-crops/Inf_CPSF6 DeltaLCR-crop and scale.tif
- Figure 6-source data 5/Figure 6B-crops/Inf_CPSF6 DeltaMCD 3xNLS-crop and scale.tif
- Figure 6-source data 5/Figure 6B-crops/Inf_CPSF6 DeltaMCD PYNLS-crop and scale.tif
- Figure 6-source data 5/Figure 6B-crops/Inf_CPSF6 DeltaMCD-crop and scale.tif
- Figure 6-source data 5/Figure 6B-crops/Inf_CPSF6 WT-crop and scale.tif
