# Supplementary material for: Decoding the biogenesis of HIV-induced CPSF6 puncta and their fusion with nuclear speckles
Source: eLife. 2026 Jan 6;13:RP103725. doi: 10.7554/eLife.103725 (PMC12774418; doi:10.7554/eLife.103725)
Supplement: Figure 7—source data 2. [file elife-103725-fig7-data2.zip]

Archive with 14 entries (12 files):
- Figure 7-source data 2/
- Figure 7-source data 2/Figure 7A-source data 2/
- Figure 7-source data 2/Figure 7A-source data 2/.DS_Store
- Figure 7-source data 2/Figure 7A-source data 2/12hpi.tif
- Figure 7-source data 2/Figure 7A-source data 2/30hpi.tif
- Figure 7-source data 2/Figure 7A-source data 2/6hpi.tif
- Figure 7-source data 2/Figure 7A-source data 2/9hpi.tif
- Figure 7-source data 2/Figure 7A-source data 2/Non inf.tif
- Figure 7-source data 2/Figure 7A-source data 2/ROI_12hpi.roi
- Figure 7-source data 2/Figure 7A-source data 2/ROI_30hpi.roi
- Figure 7-source data 2/Figure 7A-source data 2/ROI_6hpi.roi
- Figure 7-source data 2/Figure 7A-source data 2/ROI_9hpi.roi
- Figure 7-source data 2/Figure 7A-source data 2/ROI_Non inf.roi
- Figure 7-source data 2/Figure 7A-source data 2/Thumbs.db
