# Supplementary material for: Decoding the biogenesis of HIV-induced CPSF6 puncta and their fusion with nuclear speckles
Source: eLife. 2026 Jan 6;13:RP103725. doi: 10.7554/eLife.103725 (PMC12774418; doi:10.7554/eLife.103725)
Supplement: Figure 7—source data 3. [file elife-103725-fig7-data3.zip]

Archive with 8 entries (6 files):
- Figure 7-source data 3/
- Figure 7-source data 3/Figure 7A-crops/
- Figure 7-source data 3/Figure 7A-crops/.DS_Store
- Figure 7-source data 3/Figure 7A-crops/Figure 7A 12h.tif
- Figure 7-source data 3/Figure 7A-crops/Figure 7A 30h.tif
- Figure 7-source data 3/Figure 7A-crops/Figure 7A 6h.tif
- Figure 7-source data 3/Figure 7A-crops/Figure 7A 9h.tif
- Figure 7-source data 3/Figure 7A-crops/Figure 7A Non inf.tif
