# Supplementary material for: Decoding the biogenesis of HIV-induced CPSF6 puncta and their fusion with nuclear speckles
Source: eLife. 2026 Jan 6;13:RP103725. doi: 10.7554/eLife.103725 (PMC12774418; doi:10.7554/eLife.103725)
Supplement: Figure 8—source data 2. [file elife-103725-fig8-data2.zip]

Archive with 15 entries (13 files):
- Figure 8-source data 2/
- Figure 8-source data 2/Figure 8A/
- Figure 8-source data 2/Figure 8A/.DS_Store
- Figure 8-source data 2/Figure 8A/ctrl SON&SRRM2.tif
- Figure 8-source data 2/Figure 8A/ctrl SON.jpg
- Figure 8-source data 2/Figure 8A/Ctrl SRRM2.jpg
- Figure 8-source data 2/Figure 8A/KD SON_SON.jpg
- Figure 8-source data 2/Figure 8A/KD SON_SON.tif
- Figure 8-source data 2/Figure 8A/KD SON_SRRM2.jpg
- Figure 8-source data 2/Figure 8A/KD SON_SRRM2.tif
- Figure 8-source data 2/Figure 8A/KD SRRM2_SON.jpg
- Figure 8-source data 2/Figure 8A/KD SRRM2_SON.tif
- Figure 8-source data 2/Figure 8A/KD SRRM2_SRRM2.jpg
- Figure 8-source data 2/Figure 8A/KD SRRM2_SRRM2.tif
- Figure 8-source data 2/Figure 8A/Thumbs.db
