# Supplementary material for: Decoding the biogenesis of HIV-induced CPSF6 puncta and their fusion with nuclear speckles
Source: eLife. 2026 Jan 6;13:RP103725. doi: 10.7554/eLife.103725 (PMC12774418; doi:10.7554/eLife.103725)
Supplement: Figure 8—source data 3. [file elife-103725-fig8-data3.zip]

Archive with 5 entries (4 files):
- Figure 8-source data 3/
- Figure 8-source data 3/Actin SON gel.tif
- Figure 8-source data 3/Actin SRRM2 gel.tif
- Figure 8-source data 3/SON.tif
- Figure 8-source data 3/SRRM2.tif
