# Supplementary material for: Decoding the biogenesis of HIV-induced CPSF6 puncta and their fusion with nuclear speckles
Source: eLife. 2026 Jan 6;13:RP103725. doi: 10.7554/eLife.103725 (PMC12774418; doi:10.7554/eLife.103725)
Supplement: Figure 8—source data 4. [file elife-103725-fig8-data4.zip]

Archive with 2 entries (1 files):
- Figure 8-source data 4/
- Figure 8-source data 4/Figure 8A-annotated.pdf
