# Supplementary material for: Decoding the biogenesis of HIV-induced CPSF6 puncta and their fusion with nuclear speckles
Source: eLife. 2026 Jan 6;13:RP103725. doi: 10.7554/eLife.103725 (PMC12774418; doi:10.7554/eLife.103725)
Supplement: Figure 8—source data 5. [file elife-103725-fig8-data5.zip]

Archive with 7 entries (5 files):
- Figure 8-source data 5/
- Figure 8-source data 5/Figure 8B-source data 2/
- Figure 8-source data 5/Figure 8B-source data 2/Ctrl 1 CPSF6 clusters.tif
- Figure 8-source data 5/Figure 8B-source data 2/SON -CPSF6 clusters.jpg
- Figure 8-source data 5/Figure 8B-source data 2/SON -CPSF6 clusters.tif
- Figure 8-source data 5/Figure 8B-source data 2/SRRM2 -CPSF6 clusters.jpg
- Figure 8-source data 5/Figure 8B-source data 2/SRRM2 -CPSF6 clusters.tif
