# Supplementary material for: Decoding the biogenesis of HIV-induced CPSF6 puncta and their fusion with nuclear speckles
Source: eLife. 2026 Jan 6;13:RP103725. doi: 10.7554/eLife.103725 (PMC12774418; doi:10.7554/eLife.103725)
Supplement: Figure 8—source data 6. [file elife-103725-fig8-data6.zip]

Archive with 13 entries (9 files):
- Figure 8-source data 6/
- Figure 8-source data 6/Figure 8C-source data 2/
- Figure 8-source data 6/Figure 8C-source data 2/.DS_Store
- Figure 8-source data 6/Figure 8C-source data 2/Bottom pannel/
- Figure 8-source data 6/Figure 8C-source data 2/Bottom pannel/.DS_Store
- Figure 8-source data 6/Figure 8C-source data 2/Bottom pannel/DeltaIDRHaloTag_HaloTag and SON.tif
- Figure 8-source data 6/Figure 8C-source data 2/Bottom pannel/HaloTag_HaloTag and SON.tif
- Figure 8-source data 6/Figure 8C-source data 2/Bottom pannel/Thumbs.db
- Figure 8-source data 6/Figure 8C-source data 2/Top pannel/
- Figure 8-source data 6/Figure 8C-source data 2/Top pannel/.DS_Store
- Figure 8-source data 6/Figure 8C-source data 2/Top pannel/DeltaIDR_HaloSRRM2.tif
- Figure 8-source data 6/Figure 8C-source data 2/Top pannel/Halo_HaloSRRM2.tif
- Figure 8-source data 6/Figure 8C-source data 2/Top pannel/Thumbs.db
