# Supplementary material for: Decoding the biogenesis of HIV-induced CPSF6 puncta and their fusion with nuclear speckles
Source: eLife. 2026 Jan 6;13:RP103725. doi: 10.7554/eLife.103725 (PMC12774418; doi:10.7554/eLife.103725)
Supplement: Figure 8—source data 7. [file elife-103725-fig8-data7.zip]

Archive with 16 entries (14 files):
- Figure 8-source data 7/
- Figure 8-source data 7/Figure 8D-source data 2/
- Figure 8-source data 7/Figure 8D-source data 2/.DS_Store
- Figure 8-source data 7/Figure 8D-source data 2/DeltaIDR HaloTag SRRM2_Inf.tif
- Figure 8-source data 7/Figure 8D-source data 2/DeltaIDR HaloTag SRRM2_NonInf.tif
- Figure 8-source data 7/Figure 8D-source data 2/HaloTag SRRM2_Inf.tif
- Figure 8-source data 7/Figure 8D-source data 2/HaloTag SRRM2_NotInf.tif
- Figure 8-source data 7/Figure 8D-source data 2/HEK_Inf.tif
- Figure 8-source data 7/Figure 8D-source data 2/HEK_NotInf.tif
- Figure 8-source data 7/Figure 8D-source data 2/ROI_DIDR Halo Tag SRRM2_Inf.roi
- Figure 8-source data 7/Figure 8D-source data 2/ROI_DIDR Halo Tag SRRM2_NotInf.roi
- Figure 8-source data 7/Figure 8D-source data 2/ROI_Halo Tag SRRM2_Inf.roi
- Figure 8-source data 7/Figure 8D-source data 2/ROI_Halo Tag SRRM2_NotInf.roi
- Figure 8-source data 7/Figure 8D-source data 2/ROI_HEK_Inf.roi
- Figure 8-source data 7/Figure 8D-source data 2/ROI_HEK_NotInf.roi
- Figure 8-source data 7/Figure 8D-source data 2/Thumbs.db
